# Supplementary material for: Extending the Structural Diversity of Labdane Diterpenoids from Marine-Derived Fungus Talaromyces sp. HDN151403 Using Heterologous Expression
Source: Mar Drugs. 2023 Dec 3;21(12):628. doi: 10.3390/md21120628 (PMC10744899; doi:10.3390/md21120628)
Supplement: Supplementary file 1 [file marinedrugs-21-00628-s001.zip]

Archive with 1 entries (1 files):
- marinedrugs-2742813-supplementary.pdf
